# Supplementary material for: Immunogenicity of the Envelope Surface Unit of Human Endogenous Retrovirus K18 in Mice
Source: Int J Mol Sci. 2022 Jul 28;23(15):8330. doi: 10.3390/ijms23158330 (PMC9369184; doi:10.3390/ijms23158330)
Supplement: Supplementary file 1 [file ijms-23-08330-s001.zip]

Archive with 1 entries (1 files):
- ijms-1772236-supplementary.pdf
